# Supplementary material for: Frataxin Deficiency Promotes Excess Microglial DNA Damage and Inflammation that Is Rescued by PJ34
Source: PLoS One. 2016 Mar 8;11(3):e0151026. doi: 10.1371/journal.pone.0151026 (PMC4783034; doi:10.1371/journal.pone.0151026)
Supplement: S1 File — Fig A. The flourescence intensity of iba1 staining in cerebellum is shown. Fig B. The fluorescence intensity of GFAP staining in cerebellum is shown. Fig C. The number of double-stained PARP-1 and iba-1 double-stained cells in cerebella are shown. Fig D. The number of double-stained 8-oxoG and iba-1-double-stained cells in cerebella are shown. Fig E. The relative PARP-1 expression as Fold-change of Mock-transfected cells with 3 frataxin knockdown constructs is shown. Fig F. The relative MUTYH expression as Fold-change of Mock-transfected cells with 3 frataxin knockdown constructs is shown. Fig G. The PARP-1 expression in MUTYH-/- cells and frataxin KD cells and the combination are shown. Fig H. The effects of MNNG damage on PARP1 expression in the context of presence or absence of MutYH are shown. Fig I. The intensity of iba1 staining in cerebella of FA model mice dosed with LPS, and LPS+ angiotensin are shown. Fig J. The time to run the beam in seconds is shown for LPS and angiotensin treated mice with or without PJ34. Fig K. The treadscan regularity of gait index, in the context of LPS and Angiotensin treatment is shown. Fig L. The average stance time in the different treatment groups are shown. B&W bars refer to the same treatment groups as in S11, red bars are LPS+Ang treatment, green bars are LPS+Ang+PJ34. (ZIP) [file pone.0151026.s001.zip]

Archive with 30 entries (27 files):
- S1 File/
- S1 File/.DS_Store
- __MACOSX/
- __MACOSX/S1 File/
- __MACOSX/S1 File/._.DS_Store
- S1 File/Fig A.pzf
- __MACOSX/S1 File/._Fig A.pzf
- S1 File/Fig B.pzf
- __MACOSX/S1 File/._Fig B.pzf
- S1 File/Fig C.pzf
- __MACOSX/S1 File/._Fig C.pzf
- S1 File/Fig D.pzf
- __MACOSX/S1 File/._Fig D.pzf
- S1 File/Fig E.pzf
- __MACOSX/S1 File/._Fig E.pzf
- S1 File/Fig F.pzf
- __MACOSX/S1 File/._Fig F.pzf
- S1 File/Fig G.pzf
- __MACOSX/S1 File/._Fig G.pzf
- S1 File/Fig H.pzf
- __MACOSX/S1 File/._Fig H.pzf
- S1 File/Fig I.pzf
- __MACOSX/S1 File/._Fig I.pzf
- S1 File/Fig J.pzf
- __MACOSX/S1 File/._Fig J.pzf
- S1 File/Fig K.pzf
- __MACOSX/S1 File/._Fig K.pzf
- S1 File/Fig L.pzf
- __MACOSX/S1 File/._Fig L.pzf
- __MACOSX/._S1 File
